# Supplementary material for: Mitochondrial DNA Variants at Low-Level Heteroplasmy and Decreased Copy Numbers in Chronic Kidney Disease (CKD) Tissues with Kidney Cancer
Source: Int J Mol Sci. 2023 Dec 7;24(24):17212. doi: 10.3390/ijms242417212 (PMC10743237; doi:10.3390/ijms242417212)
Supplement: Supplementary file 1 [file ijms-24-17212-s001.zip]

Archive with 3 entries (2 files):
- ijms-2635534-supplementary/
- ijms-2635534-supplementary/Supplementary Materials Figures S1-S8.pdf
- ijms-2635534-supplementary/Supplementary Materials Tables S1-S7.xlsx
